# Supplementary material for: Worry Modifies the Relationship between Locus Coeruleus Activity and Emotional Mnemonic Discrimination
Source: Brain Sci. 2022 Mar 12;12(3):381. doi: 10.3390/brainsci12030381 (PMC8946181; doi:10.3390/brainsci12030381)
Supplement: Supplementary file 1 [file brainsci-12-00381-s001.zip]

Archive with 1 entries (1 files):
- brainsci-1613970-supplementary.pdf
